# Supplementary material for: Impact of Neoadjuvant Chemotherapy on Surgical Outcomes and Conversion to Node-Negativity in Invasive Lobular Breast Cancer: Analysis of Molecularly High-Risk Tumors by Histologic Subtype on the I-SPY2 Clinical Trial
Source: Ann Surg Oncol. 2025 Jul 24;32(11):8243–53. doi: 10.1245/s10434-025-17862-0 (PMC12494636; doi:10.1245/s10434-025-17862-0)
Supplement: Supplementary file 1 — Supplementary file1 (XLSX 22 kb) [file 10434_2025_17862_MOESM1_ESM.xlsx]

## Sheet: S1
Supplemental Table 1: Type of Breast Surgery by Histology Within HR/HER2 Subtypes
	Total	Lobular	Non-lobular	p-value2
HR+HER2-
N1	575	85	490
Type of Breast Surgery				0.7
Breast Conservation Surgery	241 / 575 (41.9%)	34 / 85 (40.0%)	207 / 490 (42.2%)
Mastectomy	334 / 575 (58.1%)	51 / 85 (60.0%)	283 / 490 (57.8%)
TNBC
N1	437	16	421
Type of Breast Surgery				0.071
Breast Conservation Surgery	204 / 437 (46.7%)	11 / 16 (68.8%)	193 / 421 (45.8%)
Mastectomy	233 / 437 (53.3%)	5 / 16 (31.3%)	228 / 421 (54.2%)
HER2+
N1	317	23	297
Type of Breast Surgery				0.3
Breast Conservation Surgery	140 / 317 (44.2%)	8 / 23 (34.8%)	132 / 294 (44.9%)
Mastectomy	177 / 317 (55.8%)	15 / 23 (65.2%)	162 / 294 (55.1%)
1n / N (%)
2Pearson's Chi-squared test; Fisher's exact test

## Sheet: S2
Table S2: Association between MP class and Type of Breast Surgery
	Total	H1	H2	p-value2
Overall
N1	1314	620	694
Type of Breast Surgery				0.016
Breast Conservation Surgery		251 / 620 (40.5%)	327 / 694 (47.1%)
Mastectomy		369 / 620 (59.5%)	367 / 694 (52.9%)
Lobular
N1	120	92	28
Type of Breast Surgery				0.011
Breast Conservation Surgery		34 / 92 (37.0%)	18 / 28 (64.3%)
Mastectomy		58 / 92 (63.0%)	10 / 28 (35.7%)
Non-Lobular
N1	1194	528	666
Type of Breast Surgery				0.067
Breast Conservation Surgery		217 / 528 (41.1%)	309 / 666 (46.4%)
Mastectomy		311 / 528 (58.9%)	357 / 666 (53.6%)
1n / N (%)
2Pearson's Chi-squared test; Fisher's exact test

## Sheet: S3
Table S3: Nodal Conversion Status Overall and within HR/HER2 subtype by Histology
	Total	Lobular	Non-Lobular	p-value2
Whole Cohort
N1	1329	124	1205	p-value2
Rates of Nodal Conversion Status				0.15
Negative to Positive	94 / 1,329 (7.1%)	13 / 124 (10.5%)	81 / 1,205 (6.7%)
Positive to Negative	351 / 1,329 (26.4%)	27 / 124 (21.8%)	324 / 1,205 (26.9%)
Stayed Negative	536 / 1,329 (40.3%)	45 / 124 (36.3%)	491 / 1,205 (40.7%)
Stayed Positive	348 / 1,329 (26.2%)	39 / 124 (31.5%)	309 / 1,205 (25.6%)
TNBC
N1	437	16	421	p-value2
Rates of Nodal Conversion Status				>0.9
cN Negative to ypN Positive	24 / 437 (5.5%)	1 / 16 (6.3%)	23 / 421 (5.5%)
cN Positive to ypN Negative	114 / 437 (26.1%)	4 / 16 (25.0%)	110 / 421 (26.1%)
Stayed Negative	225 / 437 (51.5%)	9 / 16 (56.3%)	216 / 421 (51.3%)
Stayed Positive	74 / 437 (16.9%)	2 / 16 (12.5%)	72 / 421 (17.1%)
HR+HER2-
N1	575	85	490	p-value2
Rates of Nodal Conversion Status				0.4
cN Negative to ypN Positive	49 / 575 (8.5%)	11 / 85 (12.9%)	38 / 490 (7.8%)
cN Positive to ypN Negative	126 / 575 (21.9%)	15 / 85 (17.6%)	111 / 490 (22.7%)
Stayed Negative	179 / 575 (31.1%)	25 / 85 (29.4%)	154 / 490 (31.4%)
Stayed Positive	221 / 575 (38.4%)	34 / 85 (40.0%)	187 / 490 (38.2%)
HER2+
N1	317	23	294	p-value2
Rates of Nodal Conversion Status				>0.9
cN Negative to ypN Positive	21 / 317 (6.6%)	1 / 23 (4.3%)	20 / 294 (6.8%)
cN Positive to ypN Negative	111 / 317 (35.0%)	8 / 23 (34.8%)	103 / 294 (35.0%)
Stayed Negative	132 / 317 (41.6%)	11 / 23 (47.8%)	121 / 294 (41.2%)
Stayed Positive	53 / 317 (16.7%)	3 / 23 (13.0%)	50 / 294 (17.0%)
1n / N (%)
2Pearson's Chi-squared test, Fisher's exact test

## Sheet: S4
Table S4: Association between MP class and Type of Axillary Surgery
	Total	H1	H2	p-value2
Overall
N1	1314	620	694
Type of Axillary Surgery				<0.001
SLN		323 / 620 (52.1%)	472 / 694 (68.0%)
ALND		297 / 620 (47.9%)	222 / 694 (32.0%)
Lobular
N1	120	92	28
Type of Axillary Surgery				0.015
SLN		45 / 92 (48.9%)	21 / 28 (75.0%)
ALND		47 / 92 (51.1%)	7 / 28 (25.0%)
Non-Lobular
N1	1194	528	666
Type of Axillary Surgery	1194			<0.001
SLN		278 / 528 (52.7%)	451 / 666 (67.7%)
ALND		250 / 528 (47.3%)	215 / 666 (32.3%)
1n / N (%)
2Pearson's Chi-squared test

## Sheet: S5
Table S5: Characteristics Associated with Nodal pCR status among HR+HER2- ILC cases
	HR+HER2- cN+ ILC
Characteristic	Nodal pCR, N = 151	Without Nodal pCR, N = 341	Total, N = 491
Age at Screening	51.47 (8.99)	50.12 (10.63)	50.53 (10.09)
Menopausal Status
Premenopausal	4 / 11 (36.4%)	16 / 31 (51.6%)	20 / 42 (47.6%)
Postmenopausal	7 / 11 (63.6%)	15 / 31 (48.4%)	22 / 42 (52.4%)
(Missing)	4	3	7
MammaPrint Class
H1	9 / 13 (69.2%)	33 / 34 (97.1%)	42 / 47 (89.4%)
H2	4 / 13 (30.8%)	1 / 34 (2.9%)	5 / 47 (10.6%)
(Missing)	2	0	2
Baseline Clinical T Category
T1-T2	8 / 15 (53.3%)	17 / 34 (50.0%)	25 / 49 (51.0%)
T3-T4	7 / 15 (46.7%)	17 / 34 (50.0%)	24 / 49 (49.0%)
Histologic Grade
I/II	7 / 11 (63.6%)	20 / 25 (80.0%)	27 / 36 (75.0%)
III	4 / 11 (36.4%)	5 / 25 (20.0%)	9 / 36 (25.0%)
(Missing)	4	9	13
Histology Subcategories
Mixed IDC/ILC	11 / 15 (73.3%)	19 / 34 (55.9%)	30 / 49 (61.2%)
ILC Classic	2 / 15 (13.3%)	12 / 34 (35.3%)	14 / 49 (28.6%)
Pleomorphic ILC	2 / 15 (13.3%)	3 / 34 (8.8%)	5 / 49 (10.2%)
Pathologic T Category after NAC
T0/Tis	7 / 15 (46.7%)	0 / 34 (0.0%)	7 / 49 (14.3%)
T1-T2	5 / 15 (33.3%)	26 / 34 (76.5%)	31 / 49 (63.3%)
T3-T4	3 / 15 (20.0%)	8 / 34 (23.5%)	11 / 49 (22.4%)
Axillary Surgery
SLN	5 / 15 (33.3%)	28 / 34 (82.4%)	33 / 49 (67.3%)
ALND	10 / 15 (66.7%)	6 / 34 (17.6%)	16 / 49 (32.7%)
Total Nodes Removed at Surgery	7.07 (6.34)	14.44 (8.27)	12.18 (8.40)
Total Positive Nodes Removed at Surgery	0.27 (0.80)	5.59 (6.48)	3.96 (5.93)
1Mean (SD); n / N (%)

## Sheet: S6
Table S6: Nodal pCR rate among HR+HER2- ILC cases by MP class and ILC subtype
MP Class	Nodal pCR	Mixed ILC/IDC (N=29)	ILC Classic (N=13)	Pleomorphic ILC (N=5)	Total (N=47)
H1		24	13	5	42
	Yes	6 / 24 (25%)	1 / 13 (8%)	2 / 5 (40%)	9 / 42 (21%)
	No	18 / 24 (75%)	12 / 13 (92%)	3 / 5 (60%)	33 / 42 (79%)
H2		5	0	0	5
	Yes	4 / 5 (80%)	0	0	4 (80%)
	No	1 / 5 (20%)	0	0	1 (20%)
* 2 of 49 cN+ HR+HER2- ILC missing MP class
